# Supplementary material for: Comparative Analysis of Volatile Compounds of Gamma-Irradiated Mutants of Rose (Rosa hybrida)
Source: Plants (Basel). 2020 Sep 17;9(9):1221. doi: 10.3390/plants9091221 (PMC7569881; doi:10.3390/plants9091221)
Supplement: Supplementary file 1 [file plants-09-01221-s001.zip]

Archive with 2 entries (2 files):
- supplementary/Table S1.xlsx
- supplementary/Supplementary figures.docx
