# Supplementary material for: Comparative Analysis of Volatile Compounds of Gamma-Irradiated Mutants of Rose (Rosa hybrida)
Source: Plants (Basel). 2020 Sep 17;9(9):1221. doi: 10.3390/plants9091221 (PMC7569881; doi:10.3390/plants9091221)
Supplement: Supplementary file 1 [file plants-09-01221-s001.zip › supplementary/Table S1.xlsx]

## Sheet: Table S1
Table S1. Volatile constituents in flower of rose genotypes by GC-MS.
No.	RT	Compound names	Molecular formula	RI	MW	Line names
						Aqua		CR-S7		Blackbeauty		CR-S2		Haetsal		CR-S5		Vital		CR-S1		CR-S3		CR-S4		Yellowbabe		CR-S6		Lovelydia		CR-S8		CR-S9		CR-S10		CR-S11		CR-S12
1	5.2	Decane	C10H22	1000	142	0.4	f**	1.5	b	1.29	c	0.45	e	1.37	bc	1.14	d	1.5	b	1	d	0.4	f	0.465	ef	1.22	cd	1.95	a	0.525	e	1.15	bc	1.6	b	0.6	e	1.065	d	0.86	d
2	5.29	Heptane, 3,3,5-trimethyl	C10H22	1003.62	142	0	b	0	b	0	bc	0	b	0	bc	0	b	0	b	0	b	0	b	0	b	0	b	0	b	0	b	0	b	0.75	a	0	b	0	b	0	b
3	7.29	Decene, 2,4-dimethyl-	C12H26	1084.1	168	0	c	0.2	b	0	c	0.195	b	0	c	0	c	0.3	b	0.4	ab	0	c	0	c	0	c	0	c	0	c	0	c	0.57	a	0	c	0	c	0	c
4	10.17	Dodecane	C12H26	1200	170	0.9	d	1.9	a	0.98	cd	0.735		1.185	b	1.315	b	1.3	b	1.3	b	0.7	e	0.755	de	0.89	d	1.355	b	0.78	de	1.01	cd	2	a	0.92	d	0.89	d	0.7
5	10.86	Nonanal	C9H18O	1229.24	142	0	c	0	c	0	c	1.59	a	0	c	0	c	0.3	b	0	c	0	c	0	c	0	c	0	c	0	c	0	c	0	c	0	c	0	c	0.215	b
6	10.94	Decane 3,3,6-trimethyl	C13H28	1232.63	184	0	b	0	b	0	b	0	b	0	b	0	b	0.1	a	0	b	0	b	0	b	0	b	0	b	0	b	0	b	0	b	0	b	0	b	0	b
7	11.44	Methyl salicylate	C8H8O3	1253.81	152	0	b	0	b	0	b	0	b	0	b	0	b	0.9	a	0	b	0.7	a	0	b	0	b	0	b	0	b	0	b	0	b	0	b	0	b	0	b
8	13.09	2-Isopropyl-5-methyl-1-heptanol	C11H24O	1323.73	172	0	b	0	b	0	b	0	b	0	b	0	b	0.2	a	0	b	0	b	0	b	0	b	0	b	0	b	0	b	0.255	a	0	b	0	b	0	b
9	13.34	11-Methyldodecanol	C13H28O	1334.32	200	0	b	0.3	a	0	b	0	b	0	b	0	b	0.2	a	0.2	a	0	b	0	b	0	b	0	b	0	b	0	b	0.345	a	0	b	0	b	0	b
10	13.54	Acetic acid, trifluoro-, undecyl ester	C13H23F3O2	1342.8	268	0	d	0.2	c	0	d	0	d	0	d	0	d	0.2	c	0	d	0	d	0	d	0	d	0	d	0	d	2.195	a	0.305	c	0	d	0	d	1.585	b
11	14.27	Benzene, 1,3-bis(1,1-dimethylethyl)-	C14H22	1373.73	190	0.7	c	1.3	b	0.785	bc	0.645	c	0.985	bc	1.085	b	1.1	b	1	bc	0.6	c	0.62	c	0.705	c	1.135	b	0.655	c	0.83	bc	1.74	a	0.755	bc	0.65	c	0.56	c
12	15.66	Tetradecane	C14H30	1400	198	0.9	bc	1.4	ab	0.895	bc	0.64	c	1.105	c	1.46	ab	1.3	b	1.1	bc	0.7	c	0.705	c	0.83	c	1.105	b	0.695	c	0.9	bc	1.825	a	0.77	c	0.82	c	0.645	c
13	15.78	Tridecane, 4,8-dimethyl-	C15H32	1404.68	212	0	c	0	c	0	c	0	c	0	c	1.91	a	0.1	b	0	c	0	c	0	c	0	c	0	c	0	c	0	c	0	c	0	c	0	c	0	c
14	20.71	Phenol, 2-methoxy-3-(2-propenyl)-	C10H12O2	1596.88	164	0	c	0	c	0	c	0	c	0.27	ab	0.415	a	0.1	b	0	c	0	c	0	c	0	c	0	c	0	c	0	c	0	c	0	c	0	c	0	c
15	20.79	Hexadecane	C16H34	1600	226	0.5	a	0.4	ab	0.355	ab	0.23	b	0.41	ab	0.48	a	0.5	a	0.3	ab	0.3	ab	0.24	b	0.355	ab	0.36	ab	0.22	b	0.285	ab	0.545	a	0	c	0.23	b	0	c
16	20.95	4-epi-cubedol	C15H26O	1606.87	222	0	b	0	b	0	b	0	b	0	b	0.425	a	0	b	0	b	0	b	0	b	0	b	0	b	0	b	0	b	0	b	0	b	0	b	0	b
17	22.86	7,9-Di-tertbutyl-1-oxaspiro[4,5]deca-6,9-dien-8-one	C17H26O2	1688.84	262	0.3	c	0.6	ab	0.345	c	0.175	c	0.475	b	0.55	ab	0.4	b	0.5	b	0.2	c	0.27	c	0.325	c	0.495	b	0.3	c	0.35	b	0.815	a	0.34	c	0.31	c	0.23	c
18	24.77	Ethanone, 1,1-(1,3-phenylene)bis-	C10H10O2	1770.82	162	0	b	0.2	a	0	b	0	b	0	b	0	b	0.2	a	0	b	0	b	0	b	0	b	0	b	0	b	0	b	0.25	a	0	b	0	b	0	b
19	25.45	Octadecane*	C18H38	1800	254	0		0		0		0		0		0		0		0		0		0		0		0		0		0		0		0		0		0
20	27.62	1-Decanol, 2-octyl-	C18H38O	1902.6	270	0	g	0	g	1.3	e	0.355	f	5.005	c	6.745	b	0	g	0	g	0	g	0	g	2.725	d	3.045	d	7.895	a	0	g	1.31	e	1.305	e	4.89	c	0	g
21	29.68	Eicosane	C20H42	2000	282	0	f	0	f	0.375	d	0.175	e	0.68	c	0.95	b	0.2	e	0	f	0	f	0	f	0.365	d	0.39	d	1.67	a	0	f	0.675	c	0	f	1.625	a	0	f
22	30.57	Nonadecanoic acid, methyl ester	C20H40O2	2089	312	0.5	a	0	c	0.5	a	0.38	ab	0	c	0	c	0.3	b	0	c	0.3	b	0	c	0.25	b	0.34	b	0	c	0.34	b	0.625	a	0	c	0	c	0.23	b
23	31.68	Heneicosane	C21H42	2100	296	1.5	i	1.8	i	4.355	e	3.25	f	5.655	d	6.645	b	5.6	d	2	h	2.8	g	3.73	e	7.575	ab	6.855	b	5.995	cd	0.85	j	4.13	e	4.565	e	6.705	b	1.39	i
24	31.97	1-Heneicosanol	C21H44O	2115.51	312	0	d	0	d	0	d	0	d	0.635	a	0.535	ab	0.2	c	0	d	0	d	0.25	c	0.43	bc	0.535	ab	0.52	ab	0	d	0	d	0.3	c	0.32	c	0	d
25	32.6	Heptadecanal	C17H24O	2149.2	254	0	c	0	c	0	c	1.02	a	0	c	0	c	0.2	b	0	c	0	c	0	c	0	c	0	c	0	c	0	c	0	c	0	c	0	c	0	c
26	33.55	Docosane	C22H46	2200	310	0.4	bc	0.2	d	0.27	cd	0.32	cd	0.285	cd	0.39	bc	1.1	a	0.3	cd	0.5	b	0.44	bc	0.48	b	0.42	bc	0.485	b	0.305	cd	0.4	bc	0.335	cd	0.54	b	0.395	bc
27	33.72	Behenic alcohol	C22H46O	2209.24	326	0.6	ef	1.2	b	0.66	de	0.575	ef	0.88	cd	0.995	c	1	c	0.9	cd	0.5	f	0.535	f	0.615	ef	0.825	d	0.615	ef	0.73	de	1.56	a	0.65	de	0.615	ef	0.475	f
28	34.47	Methyl 18-methylicosanoate	C22H44O2	2250	340	0.3	e	0	e	0.32	d	0.665	b	0.29	d	0	e	0.3	d	0	e	0.3	d	0	e	0	ef	0	e	0	ef	0.545	c	0.325	d	0	e	0.22	d	1.155	a
29	34.8	cis-13,16-Docasadienoic acid, methyl ester	C23H42O2	2267.93	350	1	a	0	e	0	e	0.33	d	0.255	d	0.455	c	1	a	0	e	0.8	b	0.365	cd	0.295	d	0.35	cd	0	ef	0.395	cd	0.28	d	0	e	0	e	0.285	d
30	35.39	Tricosane	C23H48	2300	324	6.1	f	6.1	f	5.78	f	4.77	g	6.56	e	6.41	e	19.6	a	8	d	9.6	c	12.615	b	9.62	c	8.72	d	6.675	e	6.52	e	4.355	g	6.585	e	7.025	e	8.39	d
31	35.71	9-Tricosene, (Z)-	C23H46	2318.71	322	0.9	g	1.1	f	0.525	h	0	i	2.325	b	1.74	c	3.1	a	1.2	e	1.4	de	2.32	b	1.655	c	2.05	b	1.575	c	0.595	h	0.49	h	1.625	c	1.165	e	1.27	e
32	35.81	1-Tricosanol	C23H48O	2324.56	340	0	d	0.3	c	0	d	0	d	0.465	ab	0.4	bc	0.6	a	0.3	c	0.3	c	0.505	ab	0.325	c	0.395	bc	0.31	c	0	d	0	d	0	d	0.25	c	0.215	c
33	36.35	Octanoic acid tetradecyl ester	C22H44O2	2356.14	340	0.6	b	0	c	0	c	4.58	a	0	c	0	c	0.6	b	0	c	0	c	0	c	0	c	0	c	0	c	0	c	0	c	0	c	0	c	0.585	b
34	37.1	Tetracosane	C24H50	2400	338	0.8	e	0.6	f	0.655	f	0.675	f	1.035	de	0.99	de	2.4	a	0.9	e	0.91	e	1.18	c	0.815	ef	0.76	e	1.45	b	0.85	e	0.96	de	1.25	c	1.63	b	1.18	c
35	37.37	Docosyl trifluoroacetate	C24H45F3O2	2416.46	422	0.3	e	0.4	de	0	f	0.185	e	0.475	cd	0.565	bc	0.8	a	0.3	e	0	f	0.265	e	0.185	ef	0.275	e	0.255	e	0.22	e	0.485	cd	0	f	0.25	e	0	f
36	37.45	Pentacosene	C25H50	2500	350	0	b	0	b	0	b	0	b	0.33	a	0	b	0	b	0	b	0	b	0	b	0	b	0	b	0.32	a	0	b	0	b	0.325	a	0.24	a	0	b
37	38.1	n-pentacosene	C25H52	2519.82	352	0.2	b	0	c	0	c	0.275	ab	0	c	0	c	0.4	a	0	c	0	c	0	c	0	c	0	c	0	c	0.3	ab	0	c	0	c	0	c	0.345	ab
38	38.81	Tricosane, 2-methyl	C24H50	2541.46	338	10.2	ef	9.9	fg	9.335	g	8.155	h	14.805	b	13.02	c	20.3	a	10.9	e	12.04	d	13.53	c	9	g	8.035	h	10.695	e	7.95	h	8.44	g	14.715	b	12.445	d	10.885	e
39	39.05	Glycerol 1-palmitate	C19H38O4	2548.78	330	0.3	d	0.4	cd	0	e	0	e	0.655	b	0.41	cd	0.9	a	0.2	d	0.21	d	0.375	cd	0.32	d	0.325	d	0.425	cd	0.34	d	0	e	0.945	a	0.585	b	0.425	cd
40	39.12	n-Tetracosanol-1	C24H50O	2550.91	354	0.9	d	1.4	e	0.88	f	0.2	h	3.91	a	2.48	c	2.6	c	1.1	ef	1.195	ef	1.88	d	0.945	f	1.24	ef	1.82	d	0.825	f	0.6	g	2.975	b	1.315	ef	1.175	ef
41	39.23	Heneicosyl pentafluoropropionate	C24H43F5	2554.27	458	0.3	fg	0.5	de	0.36	ef	0	h	0.95	a	0.59	cd	0.8	bc	0.4	ef	0.415	ef	0.605	cd	0.345	fg	0.43	ef	0.56	cd	0.24	g	0	h	0.655	c	0.365	ef	0.255	fg
42	39.76	Tetracosanal	C24H48O	2570.43	352	1.5	c	0.3	hi	0.825	e	3.035	a	0.425	h	0.73	ef	2.8	a	0.3	hi	0.915	e	0.28	hi	0.97	de	0.755	e	0.195	i	0.365	h	0.71	ef	0.895	e	0.455	fg	1.965	b
43	40.38	Hexacosane	C26H54	2600	366	1.5	bc	0.8	g	1.045	f	1.165	ef	1.205	ef	1.195	ef	3.4	a	1.2	ef	1.465	bc	1.44	cd	1.085	ef	0.915	g	1.485	bc	1.35	cd	1.26	de	1.645	b	1.84	b	1.735	b
44	40.74	9-Hexacosene	C26H54	2611.8	366	0	d	0	d	0.21	c	0	d	0.495	ab	0.5	ab	0.4	b	0	d	0	d	0.3	bc	0.175	c	0.235	c	0.415	b	0	d	0	d	0.35	b	0.275	bc	0.57	a
45	41.4	Oxirane, heptadecyl-	C19H38O	2633.44	282	0.5	b	0	d	0.235	c	0.7	a	0	d	0	d	0.6	ab	0	d	0	d	0	d	0.25	c	0	d	0	d	0	d	0	d	0	d	0	d	0.42	bc
46	41.51	2-Ethylbutyric acid, eicosyl ester	C26H52O2	2637.05	396	0	b	0	b	0	b	0	b	0	b	0	b	0.1	a	0	b	0	b	0	b	0	b	0	b	0	b	0	b	0	b	0	b	0	b	0	b
47	42.01	2-methylhexacosane	C27H56	2700	380	14	b	19.6	ab	18.73	ab	17.58	b	16.375	b	17.545	ef	22	ab	20.3	ab	14.6	b	14.54	b	19.835	ab	20.305	ab	16.835	b	20.675	ab	22.755	a	17.885	b	18.26	ab	16.475	b
48	42.24	Docosyl heptafluorobutyrate	C26H45F7O2	2707.54	522	0	g	0.8	cd	0.9	c	0.405	f	0.765	cd	0.595	e	0	g	0.7	de	0	g	0.95	bc	0.135	f	0.745	de	0.69	de	0.9	c	0.33	f	1.11	ab	1.305	a	0.845	cd
49	42.33	Tetracosyl pentafluoropropionate	C27H49F5O2	2710.49	500	4.7	d	5	cd	4.9	d	0.63	h	6.8	a	5.2	c	0	i	4.1	e	5.5	c	5.9	b	5.3	c	5.2	c	5.4	c	2.5	f	1.845	g	4.69	d	4	e	1.985	fg
50	42.45	Nonadecyl trifluoroacetate	C21H39F3O2	2714.43	380	0.5	ab	0.6	a	0	c	0	c	0	c	0	c	0	c	0.4	b	0.58	a	0.675	a	0	c	0	c	0	c	0	c	0	c	0.425	b	0	c	0	c
51	42.96	(Z)-14-Tricosenyl formate	C24H46O2	2731.15	366	2.7	b	0.5	gf	1.55	d	3.985	a	0	h	0.8	f	0	h	0.4	g	1.015	e	0.3	fg	1.38	d	0.995	e	0.245	g	0.55	g	0.855	ef	0.595	g	0.41	f	2.16	c
52	43.43	Octacosane	C28H58	2800	394	3.1	b	0.8	hi	1.75	e	3.44	b	0.645	i	0.93	h	0	j	1.7	e	2.945	c	1.385	f	1.625	ef	1.21	g	1.345	fg	2.98	bc	2.74	c	1.445	f	2.44	d	3.915	a
53	43.83	Squalene	C28H58O	2827.21	410	0.3	ab	0.3	ab	0.345	ab	0	c	0	c	0	c	0	c	0.2	b	0.34	ab	0.305	ab	0.31	ab	0.375	a	0.445	a	0.215	b	0.195	b	0	c	0.285	ab	0	c
54	43.9	1-Heptacosanol	C27H56O	2831.97	396	0	c	0	c	0	c	0	c	0.365	a	0.345	ab	0	c	0.4	a	0	c	0.3	ab	0	c	0.255	ab	0.22	b	0	c	0	c	0	c	0	c	0.29	ab
55	44.35	SPIROMESIFEN	C23H30O4	2862.59	370	1.3	b	0.3	f	0.985	c	1.105	bc	0.4	f	0	g	0	g	0	g	0.79	cd	0	g	0.585	de	0	g	0	g	0.7	d	0	g	0	g	0.53	ef	1.68	a
56	44.49	Oxirane hepadecyl	C19H38O	2872.11	268	0.3	a	0	b	0	b	0.34	a	0	b	0	b	0	b	0	b	0	b	0	b	0	b	0	b	0	b	0	b	0	b	0	b	0	b	0.215	a
57	44.9	Nonacosane	C29H60	2900	408	13.5	b	10.4	c	14.56	ab	16.89	ab	4.405	e	5.585	e	0	f	13.7	ab	16.48	ab	11.035	bc	14.755	ab	9.925	c	7.79	d	17.49	ab	15.855	ab	9.235	c	12.38	b	18.685	a
58	45.1	1-Triacontanol	C30H42O	2914.6	438	3.6	b	0.9	cd	3.6	b	5.76	a	0	f	0.74	d	0	f	0.9	cd	0.335	e	1.015	c	1.115	c	0.725	d	0.205	e	1.015	c	0.265	e	0	f	0.195	e	0	f
59	45.2	1-Pentacosanol	C25H52O	2921.9	368	0	e	0	e	0.73	bc	0.25	d	0.29	d	0	e	0	e	0.9	a	0.645	c	0.795	ab	0.915	a	0.61	c	0.355	d	0	e	0.615	c	0	e	0.67	bc	0	e
60	45.27	Octacosanol	C28H58O	2927.01	410	6.5	ab	7.2	a	6.8	ab	1.02	g	2.335	e	2.375	e	0	g	4.8	c	5.7	b	4.7	c	5.4	bc	5.4	bc	4.4	cd	1.985	ef	2.08	e	2.005	ef	2.985	de	1.77	f
61	45.95	1,30-Triacontanediol	C30H62O2	2976.64	454	1.1	a	0.5	cd	0.55	c	1.15	a	0	e	0	e	0	e	0.3	d	0.3	d	0		0.3	d	0.355	d	0.22	d	0.3	d	0.495	cd	0.75	b	0	e	0.925	ab
62	46.27	Triacontane	C30H62	3000	422	0.8	a	0.3	bc	0.305	bc	0.595	ab	0.24	c	0	d	0	d	0.4	b	0.595	ab	0.23	c	0.225	c	0	d	0.51	b	0.775	a	0.73	ab	0.59	ab	0.565	ab	0.785	a
63	46.55	E-6-Octadecen-1-ol acetate	C20H38O2	3020.29	310	0.2	a	0.3	a	0	b	0	b	0	b	0	b	0	b	0	b	0	b	0	b	0	b	0	b	0	b	0	b	0	b	0	b	0	b	0	b
64	46.8	Octacosyl acetate	C30H60O2	3038.41	452	0.2	c	0.6	b	0.24	c	0	d	0.725	ab	0.93	a	0	d	0.7	ab	0	d	0.72	ab	0	d	0.26	c	0	d	0	d	0	d	0.44	bc	0.16	d	0.325	d
65	47.65	Hentriacontane	C31H64	3100	436	7.7	d	8	c	5.93	g	5.255	h	4.89	i	3.835	j	0	l	7	e	6.305	f	4.765	i	2.765	k	4.685	i	6.645	f	8.68	a	7.61	d	8.42	b	4.965	h	5.675	g
66	47.81	n-Hentriacontane	C31H64	3112.5	436	1.3	b	0.2	e	0.525	d	1.095	bc	0	f	0.31	e	0	f	1.1	bc	1.295	b	0.88	c	0.255	e	0.595	d	0	f	1.92	a	0	f	0	f	0.21	e	0.87	c
67	48.01	Heptacosyl heptafluorobutyrate	C31H55F7O2	3128.12	592	1.6	b	2	a	1.25	cd	0.235	h	0.955	ef	0.83	f	0	i	0.9	f	1.085	d	0.755	f	0.82	f	1.15	d	1.905	a	0.93	f	0.77	f	1.11	d	0.905	f	0.465	g
68	48.72	Tetracontane-1,40-diol	C40H82O2	3183.59	595	1.2	c	1.4	b	0.63	f	1.65	a	0.88	e	0.835	e	0	h	0.8	e	0.475	fg	0.54	fg	0.285	g	0.565	f	0.33	g	1.035	de	0.72	ef	1.33	bc	0.375	g	1.62	a
69	48.93	Dotriacontane	C32H66	3200	450	0	c	0.3	ab	0	c	0.115	b	0	c	0	c	0	c	0.2	b	0	c	0	c	0	c	0	c	0.445	a	0.445	a	0.315	ab	0.435	a	0	c	0	c
70	49.54	Octacosyl pentafluoropropionate	C31H57F5O2	3247.29	556	0	e	0	e	0.25	cd	0.085	d	0.275	cd	0.485	bc	0	e	0.6	b	0.435	c	2.16	a	0	e	0	e	0	e	0.27	cd	0	e	0	e	0.175	d	0.4	c
71	50.22	Tritriacontane	C33H68	3300	464	0.9	f	1.9	d	0.785	fg	0.71	g	2.175	c	1.125	e	0	j	2.3	c	1.33	e	1.745	d	0.23	i	0.465	h	2.435	c	2.865	b	1.66	d	3.265	a	0.71	g	0.845	fg
72	50.36	17-Pentatriacontene	C35H70	3311.48	490	0	e	0	e	0	e	0	e	0	e	0	e	0	e	0.9	b	0.72	c	0.96	b	0	e	0	e	0	e	1.325	a	0	e	0	e	0	e	0.3	d
73	50.6	Dotriacontyl trifluoroacetate	C34H65F3O2	3331.15	562	0.6	d	1.4	b	0.375	e	0	f	1.255	b	0.605	d	0	f	0.6	d	0.48	de	0.495	de	0	f	0.46	de	1.77	a	0.84	c	0.49	de	1.4	b	0.3	e	0	f
74	51.28	Triacontyl heptafluorobutyrate	C33H61F7O2	3386.89	634	0.6	c	1.1	a	0.42	d	0.76	b	0.56	c	0	f	0	f	0.6	c	0.335	de	0.39	d	0.21	e	0.5	cd	0	f	0.505	cd	0.375	d	0.565	c	0.225	e	0.48	cd
75	51.44	Tetratriacontane	C34H70	3400	478	0	c	0	c	0	c	0	c	0	c	0.435	a	0	c	0	c	0.23	b	0	c	0	c	0	c	0.155	b	0	c	0	c	0	c	0	c	0	c
76	51.58	Dotriacontyl pentafluoropropionate	C33H61F7O2	3411.86	612	1.2	c	1.8	a	1.24	c	1.155	c	1.37	b	1.38	b	0	g	0.7	de	0	g	0.32	f	0.805	d	1.405	b	0.575	e	1.4	b	0.55	e	1.8	a	0.74	de	0.84	d
77	52.46	alpha.-Tocopherol-.beta.-D-mannoside	C35H60O7	3486.4	592	0	c	0	c	0	c	0	c	0.48	a	0	c	0	c	0	c	0	c	0.24	b	0	c	0	c	0.185	b	0	c	0	c	0	c	0	c	0.31	b
78	53.34	4-Bromo-2,6-bis(3,5-di-tert-butyl-4-hydroxybenzyl)phenol	C36H60O7	3560.95	608	0	f	0.8	b	0.39	d	0.28	de	0.665	bc	0.625	f	0	f	0.6	c	0.265	de	0.235	e	0	f	0.48	cd	0.395	d	0.26	de	1.14	a	0		0.49	cd	0	f
79	53.801	Hexatriacontane*	C36H74	3600	507	0		0		0		0		0		0		0		0		0		0		0		0		0		0		0		0		0		0
* Alken standard ditections, **Mean separation within columns by Duncan’s multiple range tests (P≤0.05, n=3).
